# Supplementary material for: Cannabidiol (CBD) Protects Lung Endothelial Cells from Irradiation-Induced Oxidative Stress and Inflammation In Vitro and In Vivo
Source: Cancers (Basel). 2024 Oct 24;16(21):3589. doi: 10.3390/cancers16213589 (PMC11544820; doi:10.3390/cancers16213589)
Supplement: Supplementary file 1 [file cancers-16-03589-s001.zip]

Archive with 1 entries (1 files):
- cancers-3248231-supplementary.pdf
